# Supplementary material for: Sapovaccarin-S1 and -S2, Two Type I RIP Isoforms from the Seeds of Saponaria vaccaria L
Source: Toxins (Basel). 2022 Jun 30;14(7):449. doi: 10.3390/toxins14070449 (PMC9324600; doi:10.3390/toxins14070449)
Supplement: Supplementary file 1 [file toxins-14-00449-s001.zip]

Archive with 1 entries (1 files):
- toxins-1784256-supplementary.pdf
